# Supplementary material for: Embodying Compassion: A Virtual Reality Paradigm for Overcoming Excessive Self-Criticism
Source: PLoS One. 2014 Nov 12;9(11):e111933. doi: 10.1371/journal.pone.0111933 (PMC4229123; doi:10.1371/journal.pone.0111933)
Supplement: Video S1 — (ZIP) [file pone.0111933.s005.zip]

Archive with 1 entries (1 files):
- CompassionPerformingExperiment 1 - Oculus.mp4
